# Supplementary material for: Molecular identification, characterization and antibacterial activity of fungal-mediated silver nanoparticles against Bacillus subtilis sh3 and Klebsiella pneumoniae sh4
Source: Sci Rep. 2026 Mar 29;16:10728. doi: 10.1038/s41598-026-42107-9 (PMC13039263; doi:10.1038/s41598-026-42107-9)
Supplement: Supplementary file 2 — Supplementary Material 2 [file 41598_2026_42107_MOESM2_ESM.xlsx]

## Sheet: Sheet1
	Antibiotic	Nano	N+A
Erythromycin(E15)	1.2	1	1.6
ceftriaxone	0.9	1	1.5
Ciprofloxine	1.65	1.6	2.35
Aztreoenam	1.9	1.8	2.55
streptromycin	2.8	2.85	2.75

## Sheet: Sheet2
	Antibiotic	Nano	N+A
Erythromycin(E15)	0	1.2	1.4
Ceftriaxone (30)	2	1.2	2.2
ciprofloxacin	1.8	1.55	2.45
aztreonam	0	1.15	2
streptomycin	0	1.55	2.2
